# Supplementary material for: The Combined Anti-Aging Effect of Hydrolyzed Collagen Oligopeptides and Exosomes Derived from Human Umbilical Cord Mesenchymal Stem Cells on Human Skin Fibroblasts
Source: Molecules. 2024 Mar 26;29(7):1468. doi: 10.3390/molecules29071468 (PMC11013016; doi:10.3390/molecules29071468)
Supplement: Supplementary file 1 [file molecules-29-01468-s001.zip]

Archive with 1 entries (1 files):
- molecules-2875894-supplementary.pdf
